# Supplementary material for: PABPC1 Restricts Bat-Origin Swine Acute Diarrhea Syndrome Coronavirus Infection via TOLLIP-Mediated Degradation of Viral Nucleocapsid Protein
Source: Pathogens. 2026 Jul 17;15(7):752. doi: 10.3390/pathogens15070752 (PMC13416350; doi:10.3390/pathogens15070752)
Supplement: Supplementary file 1 [file pathogens-15-00752-s001.zip]

Archive with 1 entries (1 files):
- pathogens-4304837-supplementary.pdf
